# Supplementary material for: A Novel Thermosensitive Curcumin-Loaded Hydrogel That Modulates Macrophage M1/M2 Polarization for Osteoarthritis Therapy
Source: Gels. 2025 Dec 21;12(1):7. doi: 10.3390/gels12010007 (PMC12840833; doi:10.3390/gels12010007)
Supplement: Supplementary file 1 [file gels-12-00007-s001.zip]

Archive with 9 entries (8 files):
- Supplementary Files/
- Supplementary Files/Video S1.mp4
- __MACOSX/Supplementary Files/._Video S1.mp4
- Supplementary Files/.DS_Store
- __MACOSX/Supplementary Files/._.DS_Store
- Supplementary Files/Table S1.docx
- __MACOSX/Supplementary Files/._Table S1.docx
- Supplementary Files/Figure S1.docx
- __MACOSX/Supplementary Files/._Figure S1.docx
